# Supplementary material for: Addressing Missing Data in Patient‐Reported Outcome Measures (PROMS): Implications for the Use of PROMS for Comparing Provider Performance
Source: Health Econ. 2015 Mar 5;25(5):515–28. doi: 10.1002/hec.3173 (PMC4973682; doi:10.1002/hec.3173)
Supplement: Supplementary file 1 — Supporting info item [file HEC-25-515-s001.zip]

Archive with 2 entries (2 files):
- Appendix A2.docx
- Appendix A1_final.xlsx
