# Supplementary material for: Addressing Missing Data in Patient‐Reported Outcome Measures (PROMS): Implications for the Use of PROMS for Comparing Provider Performance
Source: Health Econ. 2015 Mar 5;25(5):515–28. doi: 10.1002/hec.3173 (PMC4973682; doi:10.1002/hec.3173)
Supplement: Supplementary file 1 — Supporting info item [file HEC-25-515-s001.zip › Appendix A1_final.xlsx]

## Sheet: Appendix A1
Provider ID	Size (based on HES)	% observed	CC status*	MI status*	Mean Q2 OHS (CCA)	Mean Q2 OHS (MI)	SD(y_hat)	BPT participation rate†	Qualifies for BPT (CCA)?	Qualifies for BPT (MI)?
1	254	0.492126		-	36.757	36.2426	0.476621	0.858268	yes	yes
2	18	0.222222			39.2376	37.9124	2.10424	0.388889	no	no
3	30	0.4			35.9962	37.5909	1.50844	0.933333	yes	yes
4	6		--			37.8513	2.92418	0	no	no
5	18	0.777778			37.0819	38.2422	0.86242	2.72222	yes	yes
6	80	0.7125			38.1554	38.4495	0.551908	1.225	yes	yes
7	7	0.571429			39.817	39.3102	2.31075	3.71429	yes	yes
8	11		--			39.2981	2.85163	0	no	no
9	134	0.641791		+	40.4699	39.9711	0.534692	1.14925	yes	yes
10	94	0.755319		+	39.4907	39.5947	0.525571	0.861702	yes	yes
11	39	0.923077		++	42.4753	42.4762	0.38623	1.35897	yes	yes
12	30	0.7			36.8542	37.0492	0.993666	1.33333	yes	yes
13	184	0.51087			38.6912	38.7274	0.5466	1.05978	yes	yes
14	49	0.714286			40.4272	39.7232	0.816844	0.877551	yes	yes
15	20	0.7			39.4371	39.1628	1.01872	6.45	yes	yes
16	140	0.721429	+	++	42.0311	40.762	0.387499	1	yes	yes
17	71	0.774648		+	40.2886	40.2385	0.472887	1.14085	yes	yes
18	163	0.809816			38.2816	38.3631	0.259419	1.14724	yes	yes
19	19	0.631579			39.8898	39.5353	1.35501	2.73684	yes	yes
20	4	0.25	+		43.8402	42.6197	3.83722	0.5	no	no
21	10	0.5			42.7447	42.0232	1.91245	0.9	yes	yes
22	30	0.466667		+	42.533	41.5118	1.13902	1.53333	yes	yes
23	32	0.3125			40.0579	38.914	1.46683	0.46875	no	no
24	51	0.764706			38.7272	39.1805	0.628661	1.05882	yes	yes
25	62	0.66129			38.339	38.2407	0.670413	0.83871	yes	yes
26	2	1	--		44.2909	44.1025	0.10304	1.5	no	yes
27	76	0.592105			36.0559	36.6564	0.64579	0.723684	yes	yes
28	121	0.68595		+	39.7123	39.8313	0.465427	0.801653	yes	yes
29	85	0.752941			39.1094	39.5986	0.507462	1.02326	yes	yes
30	40	0.825		++	42.7998	42.7395	0.63265	1	yes	yes
31	2	0.5			41.8203	40.1693	4.42454	0.5	no	no
32	45	0.577778			38.6744	38.6602	0.820141	0.711111	yes	yes
33	82	0.792683			38.7149	38.1619	0.461747	1.01219	yes	yes
34	18	0.611111			42.4708	40.9463	1.43007	1.38889	yes	yes
35	16	0.625			37.9147	38.2017	1.42953	0.625	yes	yes
36	34	0.588235			39.5639	38.8294	1.01748	1.20588	yes	yes
37	67	0.716418			39.1391	39.3959	0.642714	0.865672	yes	yes
38	319	0.758621		++	39.6094	39.6584	0.268854	0.984326	yes	yes
39	25		--			39.5874	1.89402	0	no	no
40	70	0.8			37.8355	37.9873	0.491319	1	yes	yes
41	63	0.666667			37.7425	37.7466	0.730258	1.06349	yes	yes
42	28	0.642857			39.3434	39.0667	0.922279	1.57143	yes	yes
43	111	0.720721		+	39.6562	39.4348	0.476657	1.24324	yes	yes
44	110	0.772727		+	40.1956	39.9612	0.438765	0.981818	yes	yes
45	9	0.333333			40.3438	38.7941	2.77605	0.777778	yes	yes
46	67	0.80597		+	40.1434	40.2407	0.508819	0.955224	yes	yes
47	127	0.425197	++	++	41.9854	40.5741	0.800069	0.543307	yes	yes
48	82	0.670732		+	40.6817	40.287	0.573534	1.40244	yes	yes
49	45	0.155556	+		41.1947	39.3055	1.46902	0.2	no	no
50	10	0.3			31.3329	36.7283	2.43176	1.5	yes	yes
51	23	0.73913			38.9431	38.9062	0.930221	0.869565	yes	yes
52	25	0.6			39.3935	39.1731	1.04714	0.68	yes	yes
53	72	0.5			37.7194	38.5175	0.887347	0.569444	yes	yes
54	1	1	--		44.1999	44.94	0.117902	118	no	yes
55	54	0.0925926			35.7061	38.662	1.66196	0.381818	no	no
56	61		--			38.6648	1.68161	0	no	no
57	89	0.47191			38.452	38.3996	0.870612	0.617977	yes	yes
58	193	0.73057		+	39.2536	39.2791	0.347007	0.88601	yes	yes
59	89	0.629214			39.7848	39.4284	0.696029	1.02247	yes	yes
60	121	0.545455		+	40.3055	40.0453	0.631689	0.669422	yes	yes
61	31	0.709677			35.6031	35.8426	0.861485	0.870968	yes	yes
62	57	0.54386			37.3712	37.5435	0.915184	0.701754	yes	yes
63	16	0.0625	+		43.7398	38.9197	2.36461	0.0625	no	no
64	26	0.346154			34.0206	35.8764	1.55225	0.615385	yes	yes
65	8	0.75			43.3454	42.4461	1.45821	1	yes	yes
66	25		--			38.9243	2.07968	0	no	no
67	78	0.75641		+	39.4507	39.812	0.48234	0.948718	yes	yes
68	32	0.53125	-		33.2188	34.7108	1.19866	0.75	yes	yes
69	81	0.777778		+	40.0132	39.7817	0.450887	0.987654	yes	yes
70	3		--			38.7465	5.69704	0	no	no
71	13	0.615385			42.7521	40.8344	1.81088	1.07692	yes	yes
72	19	0.631579			39.382	39.1795	1.14241	0.789474	yes	yes
73	4		--			37.4328	6.20322	1.75	no	yes
74	113	0.80531		++	40.7262	40.6735	0.392019	1.51327	yes	yes
75	31		--			38.7469	1.80014	0	no	no
76	113	0.699115			39.5651	38.5937	0.535742	1.14159	yes	yes
77	7	1	--		35.0178	35.0739	0.0549536	1.28571	no	yes
78	16	0.5625			35.8029	36.5873	1.51646	1.6875	yes	yes
79	62	0.596774		+	41.0821	40.4776	0.803942	1.40323	yes	yes
80	41	0.414634			40.9293	39.908	1.17288	0.682927	yes	yes
81	19	0.473684			33.1641	35.7138	1.54216	0.578947	yes	yes
82	84	0.333333		+	39.4007	40.016	0.972178	0.404762	no	no
83	20	0.45			38.7504	39.0364	1.36576	0.65	yes	yes
84	107	0.542056			39.7165	39.4117	0.69388	0.841121	yes	yes
85	38	0.552632			37.0529	37.9764	1.0413	0.684211	yes	yes
86	31	0.806452			36.6132	37.3311	0.700188	0.935484	yes	yes
87	18	0.611111			42.5734	40.945	1.30924	0.833333	yes	yes
88	14	0.142857			43.272	39.9023	2.85009	0.142857	no	no
89	10	0.7			42.4418	41.2796	1.48996	2.1	yes	yes
90	19	0.578947			38.2165	38.6148	1.23676	0.631579	yes	yes
91	41	0.170732			36.5674	38.4967	1.60666	0.195122	no	no
92	7	0.142857			41.0591	39.0991	2.99283	13.7143	yes	yes
93	65	0.723077		+	41.8155	41.0984	0.559539	0.892308	yes	yes
94	42	0.690476			39.5777	40.1905	0.741186	0.928571	yes	yes
95	52	0.692308			37.4841	37.9846	0.694074	0.884615	yes	yes
96	66	0.772727			38.8349	38.92	0.477713	1.43939	yes	yes
97	24	0.958333		+	41.6227	42.0121	0.39857	1.54167	yes	yes
98	56	0.607143			38.2594	39.0716	0.702636	0.964286	yes	yes
99	46	0.652174			40.1233	39.9392	0.830603	0.73913	yes	yes
100	80	0.7125			37.6493	38.2275	0.556047	0.9125	yes	yes
101	18	0.333333			41.9564	40.2156	1.73284	0.555556	yes	yes
102	9		--			38.9473	2.7857	0	no	no
103	3		--			40.8501	4.83049	0	no	no
104	108	0.685185			38.5057	38.4734	0.578892	0.814815	yes	yes
105	354	0.723164	++	++	41.2044	41.152	0.225763	0.853107	yes	yes
106	546	0.68315	++	++	40.6228	40.527	0.260663	0.789377	yes	yes
107	377	0.607427	+	++	39.9145	39.9873	0.299824	0.774536	yes	yes
108	52	0.0576923	++	+	42.3227	40.5476	1.41493	0.0576923	no	no
109	56	0.321429			36.8523	37.4455	1.19943	0.589286	yes	yes
110	161	0.391304		+	39.9219	39.4066	0.649956	0.652174	yes	yes
111	206	0.364078			38.7746	38.3059	0.700069	0.461165	no	no
112	552	0.503623	++	++	40.4269	40.1648	0.333666	0.603261	yes	yes
113	233	0.158798	--		35.6521	36.8755	0.765531	0.184549	no	no
114	584	0.431507	-		37.028	37.2126	0.351239	0.558621	yes	yes
115	45	0.266667			38.1679	38.4441	1.31753	1.02222	yes	yes
116	179	0.368715			38.8049	36.8612	0.794733	0.435754	no	no
117	71	0.605634		+	40.8398	40.3653	0.735123	1.21127	yes	yes
118	69	0.434783	+	+	41.1983	40.4302	1.04576	0.57971	yes	yes
119	354	0.556497	+	++	40.1297	40.0745	0.338754	0.819718	yes	yes
120	102	0.715686			39.311	39.2051	0.545113	1.0098	yes	yes
121	114	0.552632			36.2344	36.6104	0.63049	0.719298	yes	yes
122	157	0.44586			38.6625	38.559	0.598556	0.573248	yes	yes
123	105	0.571429		++	40.7321	40.9678	0.593688	0.752381	yes	yes
124	93		--			38.4702	1.6878	0	no	no
125	81	0.567901			37.8656	38.4955	0.769041	1.25926	yes	yes
126	80	0.6			36.958	37.1264	0.658492	0.782051	yes	yes
127	105	0.466667			39.4732	38.9698	0.804842	0.52381	yes	yes
128	20	0.75			35.2713	35.5674	1.12052	8.7	yes	yes
129	77	0.74026			38.5489	38.5183	0.553858	0.961039	yes	yes
130	68	0.352941			39.3665	39.1034	1.00867	0.367647	no	no
131	40	0.625			37.8735	37.7493	1.01631	0.875	yes	yes
132	116	0.698276		++	40.8772	40.6724	0.470824	0.939655	yes	yes
133	62	0.532258			37.7923	37.4551	0.863425	0.612903	yes	yes
134	176	0.664773			38.468	38.616	0.349557	0.772727	yes	yes
135	59	0.627119			37.6582	37.7205	0.670245	0.779661	yes	yes
136	93	0.677419			38.908	39.0281	0.520767	0.815217	yes	yes
137	99	0.636364			39.0632	38.7815	0.642893	0.757576	yes	yes
138	227	0.352423			38.9452	38.6725	0.597139	0.548673	yes	yes
139	311	0.636656			38.0532	38.5145	0.315349	1.00643	yes	yes
140	121	0.454545		+	40.1473	39.7063	0.829304	0	no	no
141	107		--			38.8168	1.53207	0	no	no
142	82	0.658537		+	39.9653	40.3873	0.603516	0.756098	yes	yes
143	357	0.243697		+	38.6321	38.7886	0.607374	0.288515	no	no
144	71	0.690141			37.3074	37.3695	0.653756	1.02817	yes	yes
145	54	0.703704			38.8395	38.0886	0.774053	1.55556	yes	yes
146	75	0.56			39.0391	39.3397	0.781471	0.84	yes	yes
147	965	0.759585	+	++	39.6946	39.7066	0.134654	1.01658	yes	yes
148	24		--			38.0594	2.07539	0	no	no
149	332	0.442771	+	++	39.6581	39.3773	0.526886	0.728097	yes	yes
150	182	0.521978		-	36.2709	36.0608	0.523387	0.840659	yes	yes
151	307	0.338762			39.1074	38.5776	0.596088	0.62013	yes	yes
152	2		--			36.6357	6.78732	0	no	no
153	339	0.631268			37.2147	37.0427	0.351024	0.985251	yes	yes
154	356	0.480337	--	--	35.7025	35.2334	0.410185	0.677871	no	no
155	405	0.264198	-		36.7354	36.7855	0.611313	0.403941	no	no
156	135	0.548148	-	-	35.3769	35.5637	0.596476	0.882812	yes	yes
157	545	0.455046	--	--	36.0886	35.7683	0.419728	0.704082	no	no
158	109	0.33945			38.4128	36.9667	1.0808	0.574074	yes	yes
159	287	0.592335	--	--	34.4812	34.6433	0.373056	0.853659	no	no
160	2		--			30.3498	7.61819	0	no	no
161	359	0.501393			39.112	38.4666	0.443321	0.791667	yes	yes
162	402	0.420398	++	++	40.519	39.8983	0.504976	0.534826	yes	yes
163	212	0.438679	--	--	33.7536	33.845	0.593917	0.616822	no	no
164	442	0.450226		-	37.4936	36.4252	0.406018	0.828442	yes	yes
165	273	0.527473		-	37.1764	35.9841	0.459288	0.681319	yes	yes
166	227	0.643172			38.201	37.6249	0.36165	0.854626	yes	yes
167	384	0.536458			37.7524	37.6468	0.359185	0.802083	yes	yes
168	207	0.63285			38.2093	37.546	0.416146	0.898551	yes	yes
169	52	0.288462	--	--	31.3887	32.6142	1.31781	0.72549	no	no
170	286	0.458042	-	--	35.9285	35.5236	0.556945	0.65035	yes	no
171	313	0.498403	-	-	36.3685	36.3988	0.453681	0.977778	yes	yes
172	319	0.410658			39.2314	38.5826	0.605442	0.567398	yes	yes
173	393	0.603053			38.3679	38.2524	0.282812	0.798982	yes	yes
174	241	0.717842			38.6039	38.209	0.336405	1.01235	yes	yes
175	305	0.4			38.4581	37.8124	0.521959	0.647059	yes	yes
176	336	0.419643			37.3315	36.8738	0.46676	0.701492	yes	yes
177	9		--			37.4544	3.16598	0	no	no
178	318	0.606918	-	--	36.2486	35.8813	0.362199	0.899686	yes	no
179	204	0.568627			38.2864	37.5785	0.401301	0.82266	yes	yes
180	320	0.553125	-	--	36.3247	35.4827	0.407543	0.825	yes	no
181	503	0.538767			38.0412	37.6153	0.36517	0.820359	yes	yes
182	526	0.65019			37.4007	37.217	0.259293	0.872624	yes	yes
183	1141	0.606486			38.3679	38.0506	0.181096	0.826737	yes	yes
184	118	0.38983			37.9852	36.2018	0.840148	0.512605	yes	yes
185	673	0.521545			38.2318	37.6369	0.299088	0.778932	yes	yes
186	340	0.461765			37.8401	37.037	0.469414	0.677326	yes	yes
187	203	0.527094		--	36.4663	35.111	0.55516	0.843137	yes	no
188	192	0.59375	--	--	34.6084	34.1585	0.419255	0.833333	no	no
189	324	0.302469	--	--	35.8554	35.7572	0.532065	0.6	no	no
190	342	0.69883	-	--	35.5847	35.0316	0.292749	0.906706	yes	no
191	86	0.406977			38.2773	37.4321	0.819394	0.674419	yes	yes
192	190	0.410526		-	37.1559	35.8542	0.574461	0.747368	yes	yes
193	401	0.493766	-	--	36.5208	36.0078	0.413217	0.651741	yes	no
194	235	0.553191			38.6213	38.0175	0.416318	0.719149	yes	yes
195	433	0.39261	++	++	40.3165	39.6172	0.444476	0.496536	no	no
196	377	0.615385			37.9806	37.7681	0.343732	0.753316	yes	yes
197	428	0.497664		+	39.1641	38.7878	0.349722	0.590164	yes	yes
198	716	0.730447	+	++	39.6622	39.639	0.163585	0.95339	yes	yes
199	408	0.301471	-	--	36.437	35.6627	0.568156	0.571078	yes	no
200	718	0.472145			37.9119	37.1461	0.30931	0.642957	yes	yes
201	602	0.523256		+	38.8319	38.4188	0.327805	0.657807	yes	yes
202	470	0.438298			37.4857	37.0093	0.432054	0.624733	yes	yes
203	404	0.381188		-	37.042	36.4631	0.451737	0.583744	yes	yes
204	117	0.478632			37.4171	37.1112	0.719275	0.720339	yes	yes
205	2		--			32.033	6.27576	0	no	no
206	85	0.329412		-	35.949	34.9067	1.1324	0.714286	yes	yes
207	357	0.677871		+	39.1443	38.7273	0.295059	0.879552	yes	yes
208	328	0.341463	--	--	35.4093	35.4204	0.572492	0.724771	no	no
209	343	0.478134	--	--	35.7847	34.5973	0.460491	0.970846	no	no
210	354	0.550847		+	39.3529	38.8105	0.367086	0.747875	yes	yes
211	457	0.68709			37.4808	37.0647	0.239308	0.892544	yes	yes
212	241	0.473029	+	+	40.3058	39.34	0.515717	0.831276	yes	yes
213	166	0.620482		-	36.6237	35.9774	0.48403	0.832335	yes	yes
214	164	0.518293			39.4034	38.619	0.572691	0.756098	yes	yes
215	353	0.422096	-	-	36.7695	36.2003	0.507275	0.753541	yes	yes
216	507	0.627219		-	37.0684	36.3808	0.324669	0.824803	yes	yes
217	592	0.293919			37.9815	37.1482	0.458701	0.494058	no	no
218	130	0.438462			37.3768	37.3903	0.708323	0.666667	yes	yes
219	1424	0.503511			37.9391	37.7278	0.205995	0.711376	yes	yes
220	396	0.590909			38.5445	37.765	0.326192	0.740554	yes	yes
221	352	0.588068	-	--	36.2609	35.5807	0.428566	0.82906	yes	no
222	397	0.571788			38.7052	38.147	0.367693	0.775819	yes	yes
223	243	0.683128			37.5183	36.6865	0.362056	0.917355	yes	yes
224	585	0.6			37.5723	37.0925	0.298504	0.814751	yes	yes
225	220	0.481818			38.3372	38.0588	0.492806	0.703196	yes	yes
226	187	0.315508			38.2924	37.3176	0.79316	0.780749	yes	yes
227	119	0.495798			39.2093	38.1352	0.740527	1.35	yes	yes
228	156	0.487179	-	-	35.7506	35.6514	0.588729	0.770701	yes	yes
229	144	0.513889	-	-	35.7617	35.3813	0.670287	0.797203	yes	yes
230	150	0.586667			38.268	37.6465	0.511555	1.08667	yes	yes
231	441	0.591837			37.939	37.5172	0.321607	0.952489	yes	yes
232	460	0.68913		++	39.4007	39.1048	0.251173	0.836956	yes	yes
233	267	0.363296			38.0353	37.086	0.568448	0.681648	yes	yes
234	389	0.596401			37.7058	37.4651	0.326157	0.966921	yes	yes
235	80	0.5375	--	--	30.9944	31.5944	0.89968	0.9	no	no
236	145	0.468966	-	--	35.8517	34.8309	0.675173	0.755102	yes	no
237	459	0.570806	+	+	39.4807	38.5484	0.316375	0.753813	yes	yes
238	305	0.170492	--	--	35.6805	35.4279	0.807783	0.268852	no	no
239	326	0.51227		-	36.9	36.2738	0.461532	0.795732	yes	yes
240	320	0.571875			39.1629	38.6155	0.385288	0.959248	yes	yes
241	515	0.656311		-	37.0245	36.6168	0.293462	0.591085	yes	yes
242	300	0.61	+		40.0029	38.6204	0.387078	0.787375	yes	yes
243	3		--			39.3357	5.18348	0	no	no
244	392	0.234694	--	--	35.5176	33.8921	0.601307	0.6514	no	no
245	409	0.621027		+	39.1795	38.6616	0.318216	0.84901	yes	yes
246	163	0.337423		+	39.571	39.1671	0.61069	0.556962	yes	yes
247	301	0.511628			38.7238	38.1224	0.486855	0.79868	yes	yes
248	383	0.665796		--	36.8212	36.081	0.301342	0.85974	yes	no
249	63	0.380952	--	--	32.3487	33.1506	1.021	0.596774	no	no
250	673	0.506686	--	--	35.5905	34.9554	0.302798	0.855869	no	no
251	363	0.573003		-	36.9757	36.5197	0.354406	0.727273	yes	yes
252	503	0.413519			37.9468	37.0159	0.427422	0.642715	yes	yes
253	1243	0.343524			38.0676	37.1007	0.344141	0.484337	no	no
254	1239	0.634383	-	--	37.1304	36.766	0.193647	0.920226	yes	no
255	7		--			36.5775	3.50727	0	no	no
256	228	0.482456	-	--	35.839	35.7099	0.533031	0.726457	yes	no
257	593	0.480607		-	37.3059	36.7022	0.339561	0.575042	yes	yes
258	976	0.373975			38.3202	37.9681	0.305757	0.466667	no	no
259	879	0.340159	++	++	39.5116	38.9483	0.377853	0.38914	no	no
260	748	0.541444			37.4589	37.1311	0.274863	0.687838	yes	yes
261	910	0.537363			38.3118	37.6743	0.248839	0.102957	no	no
262	497	0.404427	-	-	36.8982	36.7016	0.404481	0.596774	yes	yes
263	284	0.302817			39.1243	38.0334	0.657895	0.577465	yes	yes
264	689	0.521045			38.5083	38.0462	0.305146	0.684058	yes	yes
265	497	0.406439	+	+	39.5738	38.7452	0.393132	0.621243	yes	yes
266	139	0.194245			36.4705	36.8849	0.967769	0.292857	no	no
267	769	0.292588			38.0938	37.5097	0.573	0.406977	no	no
268	312	0.544872		+	39.6053	38.9544	0.431628	0.789137	yes	yes
269	1275	0.653333			37.7587	37.7287	0.159528	0.978056	yes	yes
270	691	0.597685			38.249	38.0274	0.269309	0.76912	yes	yes
271	413	0.697337	-	--	36.0929	35.6703	0.294361	0.910412	yes	no
272	226	0.557522	--	--	34.8635	34.8057	0.474883	0.938326	no	no
273	166	0.150602	++		41.2413	37.5759	0.999555	0.464286	no	no
274	570	0.285965		--	37.5863	36.1262	0.499483	0.464789	no	no
275	498	0.626506			37.8948	37.4404	0.310585	0.859155	yes	yes
276	708	0.529661			37.3913	36.939	0.304314	0.74116	yes	yes
277	907	0.619625			37.942	37.3103	0.198897	0.838284	yes	yes
278	348	0.422414			39.1819	38.5659	0.502135	0.582857	yes	yes
279	352	0.474432		-	37.2815	36.5861	0.433301	0.917614	yes	yes
280	234	0.316239		-	36.8938	35.8536	0.594717	0.595745	yes	yes
281	416	0.492788			38.9118	38.1833	0.384909	0.73494	yes	yes
282	563	0.497336			38.7102	38.0237	0.359055	0.744681	yes	yes
283	281	0.491103			37.3779	36.5282	0.512061	0.680851	yes	yes
284	511	0.667319		+	39.2831	38.7933	0.292035	0.857422	yes	yes
285	646	0.648607	-	--	36.7625	36.3392	0.207233	0.978395	yes	no
286	586	0.455631			38.7491	38.1623	0.34819	0.569231	yes	yes
287	565	0.463717			37.8787	37.632	0.348524	0.583333	yes	yes
288	165	0.272727			37.4266	36.3313	0.907288	0.447853	no	no
289	279	0.702509			37.8452	36.6849	0.324341	0.875445	yes	yes
290	263	0.486692		-	37.0416	36.2781	0.492858	0.673004	yes	yes
291	352	0.627841		-	37.0439	36.506	0.340295	0.991477	yes	yes
292	500	0.398	-	--	36.7673	36.0384	0.449549	0.560241	yes	no
293	354	0.285311		-	36.962	36.5999	0.589128	0.422535	no	no
294	315	0.55873			38.6247	37.75	0.444476	0.743671	yes	yes
295	271	0.608856			37.4973	37.3317	0.380859	0.860294	yes	yes
296	270	0.507407			38.168	37.7096	0.471282	0.94382	yes	yes
297	630	0.457143			37.9839	37.1709	0.385503	0.698413	yes	yes
298	682	0.33871	--	--	36.1232	36.0009	0.458183	0.527778	no	no
Notes: * ++ positive alarm; + positive alert; - negative alert; -- negative alarm; otherwise in control
†BPT participation rates are calculated as the number of pre-operative PROM records returned over the number of HES records.
Importantly though, the provider listed in PROM and HES records may differ, e.g. when public providers contract out care to private providers.
In this instance, the PROM record (numerator) may state the public or private provider, but the HES record (denominator) states the public hospital that receives reimbursement from the NHS.
For example, for provider 6 the participation rate is calculated as 98 (PROM records) / 80 (HES records) = 123%. See Gutacker et al 2014 for further discussion on this issue.
Our main analysis is based on linked records only and therefore does not suffer from this problem.
